# Supplementary material for: ERβ Regulation of Indian Hedgehog Expression in the First Wave of Ovarian Follicles
Source: Cells. 2024 Apr 6;13(7):644. doi: 10.3390/cells13070644 (PMC11011683; doi:10.3390/cells13070644)
Supplement: Supplementary file 1 [file cells-13-00644-s001.zip]

Archive with 1 entries (1 files):
- cells-2821108-supplementary.pdf
